# Supplementary material for: The Role of Frailty and Myosteatosis in Predicting All-Cause Mortality in Older Adults with Cancer
Source: Curr Oncol. 2024 Dec 6;31(12):7852–62. doi: 10.3390/curroncol31120578 (PMC11674696; doi:10.3390/curroncol31120578)
Supplement: Supplementary file 1 [file curroncol-31-00578-s001.zip]

Archive with 1 entries (1 files):
- curroncol-3203504-supplementary.pdf
